# Supplementary material for: Cloning and Organelle Expression of Bamboo Mitochondrial Complex I Subunits Nad1, Nad2, Nad4, and Nad5 in the Yeast Saccharomyces cerevisiae
Source: Int J Mol Sci. 2022 Apr 6;23(7):4054. doi: 10.3390/ijms23074054 (PMC8999482; doi:10.3390/ijms23074054)
Supplement: Supplementary file 1 [file ijms-23-04054-s001.zip]

Archive with 1 entries (1 files):
- ijms-1608149-supplementary.pdf
